# Supplementary material for: Single-cell RNA sequencing reveals the vascular smooth muscle cell phenotypic landscape in aortic aneurysm
Source: Cell Commun Signal. 2023 May 15;21:113. doi: 10.1186/s12964-023-01120-5 (PMC10184349; doi:10.1186/s12964-023-01120-5)
Supplement: Supplementary file 2 — Additional file 1. [file 12964_2023_1120_MOESM1_ESM.xlsx]

## Sheet: Sheet1
Gene name	Sequence 5'-3’
ACTA2-m	CAGGGCTGTGCTGTCTTCCTCTTC
	AAGCCGGCCTTACAGAGCCCAGA
	AAAACAGCCCTGGGAGCATCATCA
	TTCCAACCATTACTCCCTGATGTCT
	GGCTTCATCCCCCACATAGCTGTC
CD68-m	CGGCCTTTTTGTGAGGACAGTCTTC
	TGTCATCGTGAAGGATGGCAGGAG
	TCGTAGGGCTGGCTGTGCTTTCT
	TGTGAACTGTGACATTTCCGTGACT
	GGTTATGAGTGACAGTTGTGGGTCC
CD3D-m	AGTATCAGACTAGCCAGAATCCCGC
	GTCACTTGTATCTTGAAGGGGCTCC
	TTGCAGGTCACAAATACTTTGTCCTC
	CACCGTTCCATCTAGATGCATGACG
	GTTGAGTGTTTTATTCTTTGCAAACC
CD34-m	GCAGAAGTCAAGTTATTTAGATGCAGC
	GGATATTCCTTGTGTAGAAGTCTCCGT
	CCTCAACAGACTCATTGGTAGGAAC
	GGTACTTCCAGGGATGCTAGATGTG
	TGGTCTTACTGCTGTCCTGATAGATCA
